# Supplementary material for: Harnessing Phosphorous (P) Fertilizer-Insensitive Bacteria to Enhance Rhizosphere P Bioavailability in Legumes
Source: Microorganisms. 2024 Feb 8;12(2):353. doi: 10.3390/microorganisms12020353 (PMC10892362; doi:10.3390/microorganisms12020353)
Supplement: Supplementary file 1 [file microorganisms-12-00353-s001.zip]

Archive with 1 entries (1 files):
- microorganisms-2834708-supplementary.pdf
